# Supplementary material for: Severe Reproductive Disorders After Abdominal Fat Necrosis in Dairy Cattle
Source: Life (Basel). 2025 Jul 25;15(8):1182. doi: 10.3390/life15081182 (PMC12387546; doi:10.3390/life15081182)
Supplement: Supplementary file 1 [file life-15-01182-s001.zip]

Archive with 2 entries (2 files):
- Table S1. Composition of fat supplement.pdf
- Table S2 Composition of mineral-vitaminic premix gived to dairy cattle.pdf
